# Supplementary material for: The Masquelet Technique for Membrane Induction and the Healing of Ovine Critical Sized Segmental Defects
Source: PLoS One. 2014 Dec 2;9(12):e114122. doi: 10.1371/journal.pone.0114122 (PMC4252083; doi:10.1371/journal.pone.0114122)
Supplement: Table S1 — Bone volume data. Raw bone volume data calculated in Mimics from the microCT scans. Figures presented are the volumes of new bone growth across the sectioned region of interest as presented in Figure 3 of the main manuscript at the 12 week time point. (XLSX) [file pone.0114122.s009.xlsx]

## Sheet: Sheet1
EMPTY		ALLOGRAFT		ALLO/AUTOGRAFT
Sheep	mm³	Sheep	mm³	Sheep	mm³
2207	1185.24	2374	2438.39	2375	2021.72
2208	1783.22	2377	3156.42	2379	3612.96
2209	2497.46	2378	1742.34	2380	2327.46
2259	2321.12	2381	2412.9	2385	839.33
2260	2083.62	Mean	2437.51	Mean	2200.37
2261	928.49	St Dev	577.552	St Dev	1139.58
2262	1505.45
2264	3949.25
Mean	2031.73
St Dev	945.111
