# Supplementary material for: The Masquelet Technique for Membrane Induction and the Healing of Ovine Critical Sized Segmental Defects
Source: PLoS One. 2014 Dec 2;9(12):e114122. doi: 10.1371/journal.pone.0114122 (PMC4252083; doi:10.1371/journal.pone.0114122)
Supplement: Table S2 — Graft volume data. Raw graft volume data calculated in Mimics from the microCT scans. The figures presented are the residual bone graft volumes at the 6 week time point. (XLSX) [file pone.0114122.s010.xlsx]

## Sheet: Sheet1
Sheep	Allograft (mm³)	Sheep	Allo/Auto
			(mm³)
2382	361.57	2376	899.44*
2384	364.54	2383	50.73
2387	243.79	2386	114.04
2389	772.85*	2388	191.27
Mean	323.3	Mean	118.68
St Dev	68.87	St Dev	70.38
